# Supplementary material for: Do the Ecoregions Support Distinct Hilly and Mountain Stream Chironomid Assemblages in South-East Europe?
Source: Insects. 2026 Jan 14;17(1):96. doi: 10.3390/insects17010096 (PMC12841726; doi:10.3390/insects17010096)
Supplement: Supplementary file 1 [file insects-17-00096-s001.zip]

Archive with 1 entries (1 files):
- insects-4046716-supplementary.pdf
